# Supplementary material for: MACC1 promotes pancreatic cancer metastasis by interacting with the EMT regulator SNAI1
Source: Cell Death Dis. 2022 Nov 4;13(11):923. doi: 10.1038/s41419-022-05285-8 (PMC9636131; doi:10.1038/s41419-022-05285-8)
Supplement: Supplementary file 1 — supplementary table 1 [file 41419_2022_5285_MOESM1_ESM.xlsx]

## Sheet: Table S1
Supplementary Table 1. The Clinicopathologic Features of Microarrays
Patient	Survival state	Survival time (month)	Sex	Age	Tumor size (cm)	Tumor location	T	N	M	clinical stage
1	1	87	Male	50	1.5×1×1cm	pancreas	T3	N0	M0	IIA
2	1	3	Male	63	9×6×6cm	pancreas	T3	N0	M1	IV
3	1	6	Female	74	5×3×2cm	pancreatic head to uncinate process	T2	N1	M0	IIB
4	1	7	Male	73	4×4×2cm	pancreatic body to tail	T2	N0	M0	IB
5	1	2	Female	72	8×5×3cm	pancreatic body to tail	T3	N0	M0	IIA
6	1	79	Male	65	10×5×4cm	pancreatic body to tail	T2	N0	M0	IIB
7	1	18	Male	46	3×3×2.5cm	pancreatic head	T2	N1	M0	IIB
8	0	3	Male	66	6.5×4×3.5cm	pancreatic body to tail	T2	N1	M0	IIB
9	1	11	Male	63	4×3×2.5cm	pancreatic head	T2	N1	M0	IIB
10	1	75	Male	50	7×5×3cm	pancreatic body to tail	T3	NP	M0	II
11	0	23	Female	56	4×4×3cm	pancreas	T3	N0	M1	IV
12	1	3	Male	80	7×4×3cm	pancreatic body to tail	T2	NP	M0	NP
13	1	2	Male	59	3.5×2.5×2.5cm	pancreatic head to uncinate process	T3	N0	M0	IIA
14	1	4	Male	74	8×5×4cm	pancreatic body to tail	T2	N1	M0	IIB
15	1	8	Male	49	2×2×1cm	pancreatic head	T1	N0	M0	IA
16	1	6	Male	71	4.5×3.7×3.5cm	pancreatic tail	T3	NP	M0	II
17	1	11	Male	62	6×5×4cm	pancreatic body to tail	T2	N1	M0	IIB
18	1	0	Female	50	4×3×3cm	pancreatic head	T2	N1	M0	IIB
19	0	2	Male	80	2.5×2.5×2cm	pancreas	T2	N1	M0	IIB
20	1	24	Female	68	4×3×2cm	pancreatic head	T2	N1	M0	IIB
21	0	58	Female	59	3×3×3cm	pancreatic head	T2	N0	M0	IB
22	1	11	Female	56	2.5×2.5×2cm	pancreatic head	T2	N1	M0	IIB
23	1	10	Male	60	3×2.5×2cm	pancreatic body	T2	N0	M0	IB
24	1	56	Male	62	3×2.5×2cm	pancreatic head	T2	N0	M0	IB
25	0	55	Male	68	4×3×2cm	pancreatic head	T2	N1	M0	IIB
26	0	55	Male	67	8×3×4cm	pancreatic body to tail	T2	N0	M0	IB
27	1	10	Male	71	5×4×2.5cm	pancreatic body to tail	T2	N1	M0	IIB
28	0	4	Male	57	14×5×4cm	pancreas	T2	N0	M0	IB
29	1	52	Female	68	3.5×2.2×2cm	pancreatic body to tail	T2	N1	M0	IIB
30	1	8	Male	48	8×3×3cm	pancreatic neck/body to tail	T2	N1	M0	IIB
31	0	5	Male	57	3×3×2.8cm	pancreatic head	T2	N0	M0	IB
32	0	19	Female	43	3×2×2cm	pancreatic head	T3	N1	M0	IIB
33	0	5	Female	34	3.5×3.5×1.5cm	pancreatic head	T2	N0	M0	IB
34	1	43	Female	43	2.5×2×1.5cm	pancreatic head	T3	N1	M0	IIB
35	1	10	Male	57	5×4×3cm	pancreatic head	T2	N1	M0	IIB
36	0	33	Male	75	8×3×2.5cm	pancreas	T2	N0	M0	IB
37	0	0	Male	80	3.6×3×2cm	pancreatic head	T3	N1	M0	IIB
38	1	48	Male	73	6×4×2.5cm	pancreatic head	T2	N0	M0	IB
39	1	48	Female	67	4.5×4×4cm	pancreatic head	T2	N0	M0	IB
40	1	10	Male	51	3×3×2cm	pancreatic head	T2	N0	M0	IB
41	1	4	Male	67	4×3×3cm	pancreatic head	T2	N1	M0	IIB
42	1	47	Female	55	3×2×1.5cm	pancreatic head	T2	N0	M0	IB
43	0	8	Female	65	3.5×2×2cm	pancreatic head	T2	N1	M0	IIB
44	0	10	Female	77	7×5×5cm	pancreatic body to tail	T2	N0	M0	IB
45	1	7	Female	59	2.5×2×2cm	pancreatic head	T2	N1	M0	IIB
46	0	55	Female	56	3×2.5×2.5cm	pancreatic body to tail	T2	N0	M0	IB
47	1	1	Male	62	3×3×2.5cm	pancreatic head	T2	N0	M0	IB
48	1	45	Female	48	6×5.5×5cm	pancreatic tail	T3	N0	M0	IIA
49	0	33	Male	59	2.5×2×2cm	pancreatic body	T2	N0	M0	IB
50	1	44	Male	81	5×4×3.5cm	pancreatic head	T2	N0	M0	IB
51	1	9	Female	62	2.5×2×2cm	pancreatic head	T2	N1	M0	IIB
52	1	43	Male	44	5×4×3cm	pancreas	T2	N0	M0	IB
53	0	43	Male	60	3×3×2.5cm	pancreatic head	T2	N0	M0	IB
54	0	37	Male	78	5×3×3cm	pancreatic body to tail	T2	NP	M0	NP
55	0	43	Female	58	4×3.5×2.5cm	pancreatic body	T2	N0	M0	IB
56	0	17	Male	55	2.5×2×1cm	pancreatic body to tail	T2	N1	M0	IIB
57	0	0.6	Female	58	4×3×3cm	pancreatic head	T2	N1	M0	IIB
58	1	7	Male	72	5×4×3.5cm	pancreatic body	T2	N1	M0	IIB
59	1	42	Female	72	5×4×3cm	pancreatic head	T2	N0	M0	IB
60	0	15	Male	65	3×2×1cm	pancreatic neck	T2	N0	M0	IB
61	0	0	Female	80	4×3.5×2cm	pancreatic head	T2	N0	M0	IB
62	1	6	Female	85	3.5×3×2cm	pancreatic head	T3	N0	M0	IIA
63	0	8	Female	48	3×3×2.5cm	pancreatic head	T2	N1	M0	IIB
64	1	8	Male	77	2.5×2.5×2cm	pancreatic tail	T2	N0	M0	IB
65	1	8	Female	57	3.5×2.5×1.5cm	pancreatic head	T2	N1	M0	IIB
66	1	38	Female	45	5×4×3cm	pancreatic head	T2	N1	M0	IIB
67	0	36	Female	74	4.5×3×2.5cm	pancreatic head	T3	N0	M0	IIA
68	1	36	Male	41	4×3×1.5cm	pancreatic head	T3	N0	M0	IIA
69	1	6	Male	56	4×3×3cm	pancreatic neck	T2	N1	M0	IIB
70	1	13	Male	57	4×3×3cm	pancreatic head to uncinate process	T2	N0	M0	IB
71	1	4	Female	62	4×3×3cm	pancreatic head	T2	N1	M0	IIB
72	0	4	Male	73	7×7×5cm	pancreatic body to tail	T2	N0	M0	IB
73	1	7	Male	51	4×3×2cm	pancreatic head	T2	N0	M0	IB
74	1	10	Male	63	3×2.5×4cm	pancreatic head	T3	NP	M0	II
75	1	12	Male	70	4×4×3cm	pancreatic head	T2	N1	M0	IIB
76	1	80	Male	83	5×4×4cm	pancreatic head	T2	N0	M0	IB
77	1	80	Male	54	4×2.5×2.5cm	pancreatic head to uncinate process	T2	N0	M0	IB
78	1	10	Male	49	5×5×3cm	pancreatic uncinate process	T2	NP	M0	NP
79	0	7	Male	76	7×4.5×2cm	pancreatic body	T3	N0	M0	IIA
80	1	11	Female	58	5×3.5×3cm	pancreatic body to tail	T2	N1	M0	IIB
81	0	1	Female	78	2.5×2×2cm	pancreatic head	T2	N1	M0	IIB
82	1	17	Female	56	7×4.5×3cm	pancreatic head	T2	N1	M0	IIB
83	1	6	Female	51	2×2×3cm	pancreatic head	T1	N0	M0	IA
84	0	3	Male	55	8×6×5cm	pancreatic body to tail	T2	N1	M0	IIB
85	1	8	Male	66	2.5×2×1cm	pancreatic head	T2	N0	M0	IB
86	1	42	Female	56	4×3×2.5cm	pancreatic body to tail	T2	N0	M0	IB
87	0	45	Male	50	4×3×3cm	pancreatic head	T3	N1	M0	IIB
88	1	2	Male	69	6×3×2cm	pancreatic body to tail	T3	N0	M0	IIA
89	1	30	Male	57	3.5×3.5×3cm	pancreatic body to tail	T2	N0	M0	IB
90	1	31	Male	58	3.2×3.5×2.2cm	pancreatic head	T3	N0	M0	IIA
91	1	10	Male	51	0.5cm	pancreatic head	T1	N1	M0	IIB
92	1	7	Male	77	NP	pancreatic head	NP	N1	M0	IIB
93	0	7	Male	64	6×4.5×3.5cm	pancreatic head	T3	N0	M0	IIA
94	1	26	Male	57	4.5×4×3cm	pancreatic head	T2	N1	M0	IIB
95	0	2	Male	59	4×3×3cm	pancreatic head	T2	N1	M0	IIB
96	1	16	Female	57	5×4×3cm	pancreatic head	T2	N0	M0	IB
97	1	12	Male	54	4×3.5×3cm	pancreatic head	T2	N1	M0	IIB
98	1	38	Female	72	4×3×1cm	pancreatic head	T2	N1	M0	IIB
99	1	36	Male	73	4×3.5×2cm	pancreatic head	T2	N1	M0	IIB
Survival:0, Death:1, NP: not provided
