# Supplementary material for: MACC1 promotes pancreatic cancer metastasis by interacting with the EMT regulator SNAI1
Source: Cell Death Dis. 2022 Nov 4;13(11):923. doi: 10.1038/s41419-022-05285-8 (PMC9636131; doi:10.1038/s41419-022-05285-8)
Supplement: Supplementary file 2 — supplementary table 2 [file 41419_2022_5285_MOESM2_ESM.xlsx]

## Sheet: Sheet1
Supplementary Table 2. Primer, sgRNA and shRNA sequence
Primers for qRT-PCR	Sequence(5'-3')	Sequence(5'-3')
TFF1_1F	Forward:CGAGGCCCAGACAGAGA	Reverse:GTCGAAACAGCAGCCCTTA
TIMP4_1F	Forward:CTCCCAAACCCCATTAGTC	Reverse:CGCCATTTCTCCCCTAC
CDH1	Forward:AAGAAGGGGAGAAGTCAGC	Reverse:AAAAGGCAGAGGGACACA
MMP10	Forward:GGGTTGGAGGTGACAGG	Reverse:CCAGGAAAGGAGCTGAAGT
SPARC	Forward:CGGTTGTTCTTTCCTCACA	Reverse:GAGATCCGACCATCCCA
PTGS2	Forward:GAGCACCATTCTCCTTGAAA	Reverse:ATTGAGGCAGTGTTGATGATT
TIMP3	Forward:GGCACCTGAAGTTTCCCT	Reverse:GCCCTCTGACATCGCTT
FLT1	Forward:GCGGCTCCCTTATGATG	Reverse:TGCCAAATGCTGATGCT
FN1	Forward:ATTCTGTAGGCCGTTGGA	Reverse:TACTGCTGGATGCTGATGA
SYK	Forward:CCATACTCCCTATCAGCCA	Reverse:GTCCAAGTGCAATCACCA
MET	Forward:ATCAGGAGGTGTTTGGAAAGAT	Reverse:CGACTGTATGTCAGCAGTATGA
MACC1	Forward:TGGAGCCTCCCAATGGTGAA	Reverse:AGCCTGGCAGATTCGAGAGT
SNAI1	Forward:CCTCGCTGCCAATGCTCATCTG	Reverse:AGCCTTTCCCACTGTCCTCATCTG
Human β-actin	Forward:ATCGTGCGTGACATTAAGGAGAAG	Reverse:AGGAAGGAAGGCTGGAAGAGTG
sgRNA	Sequence(5'-3')	Sequence(5'-3')
FN1-sgRNA	Forward:CACCGGGGATCTGCAAAGCGCCCCG	Reverse:AAACCGGGGCGCTTTGCAGATCCCC
shRNA	Sequence#1	Sequence#2
MACC1 shRNA	TCAAGGAGGGTCAGTACAATT	CATTGAACTTTAGCAACTATG
FN1 shRNA	GCTAAACTCTTCCACCATTAT	GGATGTTCCTTCCACAGTTCA
SNAI1 shRNA	CCAGGCTCGAAAGGCCTTCAA	GCAACAAGGAATACCTCAGCC
